# Supplementary material for: The RNA Demethylases ALKBH5 and FTO Regulate the Translation of ATF4 mRNA in Sorafenib-Treated Hepatocarcinoma Cells
Source: Biomolecules. 2024 Aug 1;14(8):932. doi: 10.3390/biom14080932 (PMC11352178; doi:10.3390/biom14080932)
Supplement: Supplementary file 1 [file biomolecules-14-00932-s001.zip]

Archive with 2 entries (2 files):
- biomolecules-3061153-supplementary figures.pdf
- Blots.pdf
